# Supplementary material for: Insight into the Influence of Lactic Acid Bacteria Fermentation on the Variations in Flavor of Chickpea Milk
Source: Foods. 2022 Aug 13;11(16):2445. doi: 10.3390/foods11162445 (PMC9407473; doi:10.3390/foods11162445)
Supplement: Supplementary file 1 [file foods-11-02445-s001.zip]

Archive with 1 entries (1 files):
- foods-1830322-supplementary.pdf
